# Supplementary material for: A genome-wide screen in macrophages identifies PTEN as required for myeloid restriction of Listeria monocytogenes infection
Source: PLoS Pathog. 2023 May 22;19(5):e1011058. doi: 10.1371/journal.ppat.1011058 (PMC10237667; doi:10.1371/journal.ppat.1011058)
Supplement: S3 Table — (XLSX) [file ppat.1011058.s003.xlsx]

## Sheet: Sheet1
Oligo name	Sequence	Description
comK-attBB' F	TGAAGTAAACCCGCACACGATG	Confirming phage-curing from comK-attBB
comK-attBB' R	TGTAACATGGAGGTTCTGGCAATC
P5-1	AATGATACGGCGACCACCGAGATCTACACTCTTTCCCTACACGACGCTCTTCCGATCTTTGTGGAAAGGACGAAACACCG	Staggered forward primers for creating Illumina sequencing libraries from lentiGuide sgRNA locus
P5-2	AATGATACGGCGACCACCGAGATCTACACTCTTTCCCTACACGACGCTCTTCCGATCTCTTGTGGAAAGGACGAAACACCG
P5-3	AATGATACGGCGACCACCGAGATCTACACTCTTTCCCTACACGACGCTCTTCCGATCTGCTTGTGGAAAGGACGAAACACCG
P5-4	AATGATACGGCGACCACCGAGATCTACACTCTTTCCCTACACGACGCTCTTCCGATCTAGCTTGTGGAAAGGACGAAACACCG
P5-5	AATGATACGGCGACCACCGAGATCTACACTCTTTCCCTACACGACGCTCTTCCGATCTCAACTTGTGGAAAGGACGAAACACCG
P5-6	AATGATACGGCGACCACCGAGATCTACACTCTTTCCCTACACGACGCTCTTCCGATCTTGCACCTTGTGGAAAGGACGAAACACCG
P5-7	AATGATACGGCGACCACCGAGATCTACACTCTTTCCCTACACGACGCTCTTCCGATCTACGCAACTTGTGGAAAGGACGAAACACCG
P5-8	AATGATACGGCGACCACCGAGATCTACACTCTTTCCCTACACGACGCTCTTCCGATCTGAAGACCCTTGTGGAAAGGACGAAACACCG
P7-1	CAAGCAGAAGACGGCATACGAGATCGGTTCAAGTGACTGGAGTTCAGACGTGTGCTCTTCCGATCTTCTACTATTCTTTCCCCTGCACTGT	Barcoded reverse primers for Illumina sequencing libraries
P7-2	CAAGCAGAAGACGGCATACGAGATGCTGGATTGTGACTGGAGTTCAGACGTGTGCTCTTCCGATCTTCTACTATTCTTTCCCCTGCACTGT
P7-3	CAAGCAGAAGACGGCATACGAGATTAACTCGGGTGACTGGAGTTCAGACGTGTGCTCTTCCGATCTTCTACTATTCTTTCCCCTGCACTGT
P7-4	CAAGCAGAAGACGGCATACGAGATTAACAGTTGTGACTGGAGTTCAGACGTGTGCTCTTCCGATCTTCTACTATTCTTTCCCCTGCACTGT
P7-5	CAAGCAGAAGACGGCATACGAGATATACTCAAGTGACTGGAGTTCAGACGTGTGCTCTTCCGATCTTCTACTATTCTTTCCCCTGCACTGT
P7-6	CAAGCAGAAGACGGCATACGAGATGCTGAGAAGTGACTGGAGTTCAGACGTGTGCTCTTCCGATCTTCTACTATTCTTTCCCCTGCACTGT
P7-7	CAAGCAGAAGACGGCATACGAGATATTGGAGGGTGACTGGAGTTCAGACGTGTGCTCTTCCGATCTTCTACTATTCTTTCCCCTGCACTGT
P7-8	CAAGCAGAAGACGGCATACGAGATTAGTCTAAGTGACTGGAGTTCAGACGTGTGCTCTTCCGATCTTCTACTATTCTTTCCCCTGCACTGT
P7-9	CAAGCAGAAGACGGCATACGAGATCGGTGACCGTGACTGGAGTTCAGACGTGTGCTCTTCCGATCTTCTACTATTCTTTCCCCTGCACTGT
P7-10	CAAGCAGAAGACGGCATACGAGATTACAGAGGGTGACTGGAGTTCAGACGTGTGCTCTTCCGATCTTCTACTATTCTTTCCCCTGCACTGT
P7-11	CAAGCAGAAGACGGCATACGAGATATTGTCAAGTGACTGGAGTTCAGACGTGTGCTCTTCCGATCTTCTACTATTCTTTCCCCTGCACTGT
P7-12	CAAGCAGAAGACGGCATACGAGATTATGTCTTGTGACTGGAGTTCAGACGTGTGCTCTTCCGATCTTCTACTATTCTTTCCCCTGCACTGT
pten_sgRNA1_F	caccgGGTTTGATAAGTTCTAGCTG	sgRNA 13961 from Brie Library
pten_sgRNA1_R	aaacCAGCTAGAACTTATCAAACCc
pten_sgRNA2_F	caccgTCACCTGGATTACAGACCCG	Designed on Benchling
pten_sgRNA2_R	aaacCGGGTCTGTAATCCAGGTGAc
supt20_sgRNA1_F	caccgAGGAGATCCACCAAAATAGG	sgRNA 25368 from Brie Library
supt20_sgRNA1_R	aaacCCTATTTTGGTGGATCTCCTc
supt20_sgRNA2_F	caccgTGACAACCATAAGTGGACCC	sgRNA 25367 from Brie Library
supt20_sgRNA2_R	aaacGGGTCCACTTATGGTTGTCAc
usp22_sgRNA1_F	caccgTGCGTGGACTGATCAACCTG	sgRNA 54870 from Brie Library
usp22_sgRNA1_R	aaacCAGGTTGATCAGTCCACGCAc
usp22_sgRNA2_F	caccgGCCATCGACCTGATGTACGG	sgRNA 54868 from Brie Library
usp22_sgRNA2_R	aaacCCGTACATCAGGTCGATGGCc
dyrk1a_sgRNA1_F	caccgTCATTGGCACCACTGAACAG	sgRNA 4559 from Brie Library
dyrk1a_sgRNA1_R	aaacCTGTTCAGTGGTGCCAATGAc
dyrk1a_sgRNA2_F	caccgTCTTGATTGCACTCCGTTTG	sgRNA 4560 from Brie Library
dyrk1a_sgRNA2_R	aaacCAAACGGAGTGCAATCAAGAc
nelfcd_sgRNA1_F	caccgTTCTGATGCGGGGTACCAAG	sgRNA 25654 from Brie Library
nelfcd_sgRNA1_R	aaacCTTGGTACCCCGCATCAGAAc
nelfcd_sgRNA2_F	caccgAAAATAGAATCTGCTTTCCG	sgRNA 25656 from Brie Library
nelfcd_sgRNA2_R	aaacCGGAAAGCAGATTCTATTTTc
taf4a_sgRNA1_F	caccgGCCCATTCTCACTCCGCACG	sgRNA 57869 from Brie Library
taf4a_sgRNA1_R	aaacCGTGCGGAGTGAGAATGGGCc
taf4a_sgRNA2_F	caccgGCTCCCATTCAAAGTTTGCG	sgRNA 57870 from Brie Library
taf4a_sgRNA2_R	aaacCGCAAACTTTGAATGGGAGCc
taf13_sgRNA1_F	caccgCAGTGATGAACTCTATGACA	sgRNA 46743 from Brie Library
taf13_sgRNA1_R	aaacTGTCATAGAGTTCATCACTGc
taf13_sgRNA2_F	caccgGGACGACCAGAATCCTTACA	sgRNA 46740 from Brie Library
taf13_sgRNA2_R	aaacTGTAAGGATTCTGGTCGTCCc
gsk3a_sgRNA1_F	caccgCAGCGGGAAGGTGACCACAG	Designed on Benchling
gsk3a_sgRNA1_R	aaacCTGTGGTCACCTTCCCGCTGc
gsk3a_sgRNA2_F	caccgTCGGAGTAGTATACCAGGCA	sgRNA 75350 from Brie Library
gsk3a_sgRNA2_R	aaacTGCCTGGTATACTACTCCGAc
gsk3a_sgRNA3_F	caccgCGGCGGGAAAGCGTCAGTCG	Designed on Benchling
gsk3a_sgRNA3_R	aaacCGACTGACGCTTTCCCGCCGc
gsk3b_sgRNA1_F	caccgACTGTAACATAGTCCGACTG	sgRNA 25142 from Brie Library
gsk3b_sgRNA1_R	aaacCAGTCGGACTATGTTACAGTc
gsk3b_sgRNA2_F	caccgGCAGTCGGACTATGTTACAG	Designed on Benchling
gsk3b_sgRNA2_R	aaacCTGTAACATAGTCCGACTGCc
gsk3b_sgRNA3_F	caccgTATACTGGACGTGTAATCAG	Designed on Benchling
gsk3b_sgRNA3_R	aaacCTGATTACACGTCCAGTATAc
pten_sgRNA1_seq_F	GAGGAAGGAAAAAGTAAACAGC	Amplifying pten sgRNA1 site for ICE analysis
pten_sgRNA1_seq_R	GGAAATATAATGTTTGTGAGACC
pten_sgRNA2_seq_F	GGGATAACCCAGTTATAGCAA	Amplifying pten sgRNA2 site for ICE analysis
pten_sgRNA2_seq_R	GTCAGAACAGAGACTGCATC
usp22_sgRNA1_seq_F	ACCTCTCTCCCCACCTCCACCT	Amplifying usp22 sgRNA1 site for ICE analysis
usp22_sgRNA1_seq_R	CTGTGCTTCTGGTCTGCAGGGC
usp22_sgRNA2_seq_F	TGCAGGGCTCAGGTGTGTGTCT	Amplifying usp22 sgRNA2 site for ICE analysis
usp22_sgRNA2_seq_R	CCCCTAAGACTGACACCGGGCA
taf4a_sgRNA1_seq_F	GGCTGAAGCTGTGGCCACTGAG	Amplifying taf4a sgRNA1 site for ICE analysis
taf4a_sgRNA1_seq_R	CGCTTACGGTGCTGAGGGTGTG
taf4a_sgRNA2_seq_F	TCTTCAACAGCGAGGTGGAC	Amplifying taf4a sgRNA2 site for ICE analysis
taf4a_sgRNA2_seq_R	TGGATGTTGGTCGGGTTCTG
taf13_sgRNA12_seq_F	TCAGAAGGCAGAGGCAGGTGCA	Amplifying taf13 sgRNA1 and sgRNA2 site for ICE analysis
taf13_sgRNA12_seq_R	TGGGTTCAGTTCCCAGCACCCA
nelfcd_sgRNA1_seq_F	GCAGTGCTGACTGTCGCAGTGT	Amplifying nelfcd sgRNA1 site for ICE analysis
nelfcd_sgRNA1_seq_R	ACAACATGTGTGCACACGCCCA
nelfcd_sgRNA2_seq_F	TTGAGCTCCTCACCTGGCCCTC	Amplifying nelfcd sgRNA2 site for ICE analysis
nelfcd_sgRNA2_seq_R	TCCCATGGAAGCACGGATCCCT
dyrk1a_sgRNA1_seq_F	ATGCCCCAGAGCATGCAGGGTA	Amplifying dyrk1a sgRNA1 site for ICE analysis
dyrk1a_sgRNA1_seq_R	AAGCTCAGCTGACAGCAAGGGC
dyrk1a_sgRNA2_seq_F	AAATGGTGCGGTGCTGGGGATG	Amplifying dyrk1a sgRNA2 site for ICE analysis
dyrk1a_sgRNA2_seq_R	AGGGAGAGGCTGCTTCCCTGAG
rfwd2_sgRNA1_seq_F	AATGCCACATGCCTGTTTGAGT	Amplifying rfwd2 sgRNA1 site for ICE analysis
rfwd2_sgRNA1_seq_R	CAACACAGGGTCTTTGTGTTCC
rfwd2_sgRNA2_seq_F	CTTATCCTCGTCTCCGTCGC	Amplifying rfwd2 sgRNA2 site for ICE analysis
rfwd2_sgRNA2_seq_R	CCAGGTTTCGAGCACCATCT
rragc_sgRNA1_seq_F	GGTGGTGGTCCAGCACCAT	Amplifying rragc sgRNA1 site for ICE analysis
rragc_sgRNA1_seq_R	ACAACAAACACTGAGATGCCCAG
rragc_sgRNA2_seq_F	ATCGGAGCTGGGCTTATGGG	Amplifying rragc sgRNA2 site for ICE analysis
rragc_sgRNA2_seq_R	CAGCACGCTCACCAAGTTCTC
pten_F	ggccGGATCCATGACAGCCATCATCAAAGAG	Amplifying PTEN coding region from cDNA
pten_R	ggccGCGGCCGCTCAGACTTTTGTAATTTG
ptenCR_F	GAAGACCATAACCCACCACAACTCGAGCTCATTAAGCCCTTCTGTGAAGATCTTGACC	Mutating sgRNA1 recognition site to make CRISPR-resistant PTEN
ptenCR_R	GGTCAAGATCTTCACAGAAGGGCTTAATGAGCTCGAGTTGTGGTGGGTTATGGTCTTC
pten_G129E_F	GCTGGAAAGGAACGGACTGGTG	PTEN G129E mutation
pten_G129E_R	CACCAGTCCGTTCCTTTCCAGC
pten_G129R_F	GCTGGAAAGCGACGGACTGGTG	PTEN G129R mutation
pten_G129R_R	CACCAGTCCGTCGCTTTCCAGC
PTEN_flox_gt_F	CAAGCACTCTGCGAACTGAG	Genotyping primers for PTEN-fl allele
PTEN_flox_gt_R	AAGTTTTTGAAGGCAAGATGC
LysM_Cre_gt_F	CTTGGGCTGCCAGAATTTCTC	Genotyping primers for LysM-Cre allele
LysM_Cre_gt_WT_R	TTACAGTCGGCCAGGCTGAC
LysM_Cre_gt_Mut_R	CCCAGAAATGCCAGATTACG
